# Supplementary material for: Four Undescribed Pyranones from the Scutellaria formosana-Derived Endophytic Fungi Ascomycota sp. FAE17
Source: Molecules. 2023 Jul 13;28(14):5388. doi: 10.3390/molecules28145388 (PMC10383492; doi:10.3390/molecules28145388)
Supplement: Supplementary file 1 [file molecules-28-05388-s001.zip]

Archive with 1 entries (1 files):
- molecules-2452927-supplementary.pdf
